# Supplementary material for: Chemical Characterization of Hot Trub and Residual Yeast: Exploring Beer By-Products for Future Sustainable Agricultural Applications
Source: Foods. 2025 Jun 13;14(12):2081. doi: 10.3390/foods14122081 (PMC12191850; doi:10.3390/foods14122081)
Supplement: Supplementary file 1 [file foods-14-02081-s001.zip]

Archive with 1 entries (1 files):
- foods-3689323-supplementary.pdf
